# Supplementary material for: Acinetobacter junii: an emerging One Health pathogen
Source: mSphere. 2024 Apr 12;9(5):e00162-24. doi: 10.1128/msphere.00162-24 (PMC11237400; doi:10.1128/msphere.00162-24)
Supplement: Table S1 — List of the genomes employed in this study and their metadata. [file msphere.00162-24-s0004.xlsx]

## Sheet: metadata
Genome assembly	Strain	Isolation_source	Geographic_location	Collection_date	MAG*	Geographic location extended	Site location
GCF_000368665.1	CIP 107470	Activated sludge plant	Australia	1991		Australia: Bendigo, Victoria
GCF_000830115.1	KCTC 12416	Wastewater treatment plant	Australia	Missing
GCF_000430225.1	MTCC 11364	Wastewater treatment plant	Australia	Missing		Australia:Victoria
GCA_002328335.1	UBA2147	Freshwater	Australia	Missing	MAG
GCF_901873405.1	A2-1	Human duodenal aspirate	Bangladesh	Missing		Bangladesh:Daka
GCF_004123275.1	SB132	Aquatic macrophyte from water in front of the city	Brazil	2017		Brazil:Amazon
GCA_900299105.1	AM_0608	Amazon river Upstream section	Brazil	Missing	MAG
GCF_016743155.1	CAM121	Mouth (healthy human)	Cambodia	2016
GCF_012271855.1	KCTC 42611	Seedlings (Wheat)	China	2014		China:Shangqiu
GCF_002165245.3	WCHAJ59	Sewage	China	2015		China:Sichuan, Chengdu
GCF_002761875.1	lzh-X15	Soil	China	2015		China:taitan
GCF_004296305.1	WCHAJ010047	Sewage	China	2015		China:Sichuan, Chengdu
GCA_027321245.1	clean492	Sediment	China	2016	MAG	China:Hunan, Shuikoushan
GCF_003293755.1	SC22	Metal rich soil from gold mine	China	2017
GCF_003293765.1	SC54	metal rich soil from gold and copper mine	China	2017
GCF_003293735.1	SC57	metal rich soil from gold and copper mine	China	2017
GCF_023973105.1	AJ6079	Missing	China	2018		China:Guangdong
GCF_021384305.1	T650	Hospital_ICU	China	2018		China:Shanghai
GCA_937927325.1	H1_Bin_Bin_125	Mariane macroalgea Gelidium sp.	China	2018	MAG
GCF_018336855.1	YR7	Feces from chicken farm	China	2019		China:Zhejiang
GCF_021491935.1	WCO-9	Oil-Contaminated Soil	China	2019		China:Sichuan
GCF_027854915.1	AOR27_HL	Oral sawb	China	2020		China:Beijing
GCF_027854925.1	AOR28_HL	Oral sawb	China	2020		China:Beijing
GCF_022809695.1	A2-1	Missing	China	2021
GCA_027941715.1	mNGS2101_17	Human	China	2022
GCA_028614625.1	mNGS2101_12	Human	China	2022		China:Hangzhou
GCA_028614545.1	mNGS2101_13	Missing	China	2022		China:Hangzhou
GCA_016790125.1	MAG-227	Bioreactor sludge	China	Missing	MAG	China:Nanjing
GCF_000368745.1	NIPH 182	Phlegmon pus	Czech Republic	1993
GCF_030016975.1	CAL11_1	Blood	Ecuador	2022		Ecuador:Guayaquil
GCF_003957055.1	MHI21018	Colostrum (bovine)	Germany	2009
GCF_009001395.1	TUM15376	Human blood	Japan	2005		Japan:Tokyo
GCF_009004055.1	TUM15407	Human blood	Japan	2007		Japan:Tokyo
GCF_009004095.1	TUM15409	Human blood	Japan	2008		Japan:Tokyo
GCF_009011915.1	TUM15494	Human blood	Japan	2008		Japan:Tochigi
GCF_009004115.1	TUM15410	Human blood	Japan	2009		Japan:Tokyo
GCF_009012295.1	TUM15497	Human blood	Japan	2009		Japan:Tochigi
GCF_009012375.1	TUM15498	Human blood	Japan	2009		Japan:Tochigi
GCF_009012455.1	TUM15499	Human blood	Japan	2009		Japan:Tochigi
GCF_009012575.1	TUM15500	Human blood	Japan	2009		Japan:Tochigi
GCF_008993675.1	TUM15270	Human sputum	Japan	2011		Japan:Tokyo
GCF_008996015.1	TUM15307	Human sputum	Japan	2012		Japan:Tokyo
GCF_008999055.1	TUM15337	Human sputum	Japan	2012		Japan:Tokyo
GCF_009013435.1	TUM15528	Human sputum	Japan	2012		Japan:Kanagawa
GCF_009013555.1	TUM15534	Human blood	Japan	2012		Japan:Kanagawa
GCF_008983685.1	TUM15127	Human blood	Japan	2013		Japan:Tokyo
GCF_008984045.1	TUM15133	Human urine	Japan	2013		Japan:Tokyo
GCF_008988725.1	TUM15213	Human sputum	Japan	2013		Japan:Kanagawa
GCF_008988745.1	TUM15214	Human sputum	Japan	2013		Japan:Kanagawa
GCF_008999855.1	TUM15349	Human sputum	Japan	2013		Japan:Tokyo
GCF_009013755.1	TUM15545	Human sputum	Japan	2013		Japan:Kanagawa
GCF_009013895.1	TUM15553	Human sputum	Japan	2013		Japan:Kanagawa
GCF_009014175.1	TUM15570	Human sputum	Japan	2013		Japan:Kanagawa
GCF_009014455.1	TUM15584	Human blood	Japan	2014		Japan:Tokyo
GCF_000775815.1	NBRC 110497	Human sputum	Japan	Missing		Japan:Tokyo
GCF_008979805.1	TUM15050	Human sputum	Japan	Missing		Japan:Tokyo
GCF_008980005.1	TUM15060	Human sputum	Japan	Missing		Japan:Tokyo
GCF_008980735.1	TUM15069	Human sputum	Japan	Missing		Japan:Tokyo
GCF_008981205.1	TUM15082	Human blood	Japan	Missing		Japan:Tokyo
GCF_008981685.1	TUM15092	Human blood	Japan	Missing		Japan:Tokyo
GCF_000813495.1	L20	Lake water	Malaysia	2014
A139-038	Aj139-038	Bovine milk	Mexico	2013		Mexico:Sonora
GCF_018281725.1	INC8271	Blood	Mexico	2018
GCA_003484365.1	UBA12054	Groundwater	Missing	Missing	MAG
GCF_900444865.1	NCTC12153	Urine	Missing	1900-1986
GCF_900444875.1	NCTC10307	Urine	Missing	1900-1986
GCF_000831735.1	NBRC 109759	Human urine	Missing	Missing
GCF_000302355.1	TG19608	Human urine	Missing	Missing
GCF_030056035.1	CAB1309	Blood culture	Nigeria	2017
GCF_009645695.1	AMA32	Human	Not applicable	2017
GCF_000162075.1	SH205	patient's perineum	Not determined	Not determined
GCF_003939335.2	AJ_351	Washroom sink in hospital intensive care unit	Pakistan	2016
GCF_003939355.2	AJ_068	Washroom sink in hospital intensive care unit	Pakistan	2016
GCF_003939835.1	AJ_243	Washroom sink in hospital intensive care unit	Pakistan	2016
GCF_003940305.1	AJ_356	Washroom sink in hospital intensive care unit	Pakistan	2016
GCF_029843865.1	GD03703	Clean catch water	Pakistan	2018
GCF_029842755.1	GD03765	Remnant water	Pakistan	2018
GCF_029842155.1	GD03793	Remnant water	Pakistan	2018
GCF_029841885.1	GD03806	Surface swab	Pakistan	2018
GCF_029841115.1	GD03846	Surface swab faucet	Pakistan	2018
GCF_029839935.1	GD03910	Remnant water	Pakistan	2018
GCF_001941805.1	65	Limnetic water	Russia	1991		Russia:Novosibirk
GCF_902374105.1	MGYG-HGUT-01343	Human gut	UK	Missing
GCF_000368765.1	CIP 64.5	Urine	Unknown	Unknown
GCA_002387225.1	UBA4554	Wood	USA	Missing	MAG	USA:New York City
GCF_004921845.1	RC08	Residence cold water tap	USA	2016		USA:Michigan
GCF_004920505.1	RS03	Residence shower	USA	2016		USA:Michigan
GCF_025562355.1	WU_MDCI_Aw63	Respiratory tract	USA	2017		USA:St. Louis	Barnes Jewish Hospital
GCF_025513885.1	WU_MDCI_Aw72	Connective tissue	USA	2017		USA:St. Louis	Barnes Jewish Hospital
GCF_016502415.1	ACIN00233	Human tissue	USA	2018		USA:Pittsburgh
GCF_029840725.1	GD03870	Surface swab drain	USA	2018
	Color	Source
	Blue	Water-associated
	Orange	Human-associated
	Green	Plant-associated
	Red	Animal-associated
	Magenta	Hospital environment
	Brown	Soil
	Purple	Metal rich soil from mine
	Asparagous	bioreactor sludge
	Nickel	Sediment
	Mocha	Wood
	*MAG:Metagenome assambled genome
